# Supplementary material for: Reduced mortality in COVID-19 patients treated with colchicine: Results from a retrospective, observational study
Source: PLoS One. 2021 Mar 24;16(3):e0248276. doi: 10.1371/journal.pone.0248276 (PMC7990208; doi:10.1371/journal.pone.0248276)
Supplement: S1 Dataset — (XLS) [file pone.0248276.s002.xls]

## Sheet: Sheet1
id	age_ranges	SEX	hist_diabetes	hist_hypertension	hist_ckd	hist_cancer	hist_cough	hist_dyspnea	hist_arhtrmyalg	hist_diarrhea	hist_antibiotics_done	colch_tp	days follow up	toci_yes_no	grp_severity1	grp_severity2	grp_severity3	grp_severity4	steroids	antiviral	hydroxyxhloroquine
1	6	0	0	0	0	0	0	0	1	1	1	1	49	0	1	0	0	0	0	0	0
2	6	0	0	1	0	0	1	0	1	1	1	1	47	0	1	0	0	0	0	1	1
3	3	0	0	0	0	0	1	0	0	0	1	1	42	0	1	0	0	0	0	0	0
4	4	0	0	0	0	0	0	0	0	0	0	1	32	0	1	0	0	0	0	0	0
5	3	0	0	0	0	0	1	0	1	0	0	1	35	0	1	0	0	0	0	0	0
6	6	0	0	0	0	0	1	0	0	0	1	0	58	0	1	0	0	0	0	0	0
7	4	0	0	0	0	0	1	0	1	0	0	0	54	0	1	0	0	0	0	0	0
8	7	1	0	0	0	0	1	0	1	0	0	0	51	0	1	0	0	0	0	0	0
9	6	0	0	0	0	0	1	0	1	0	1	0	33	0	1	0	0	0	0	0	0
10	3	0	0	0	0	0	1	0	1	0	1	0	34	0	1	0	0	0	0	0	1
11	4	0	0	0	0	0	0	1	1	0	0	0	56	0	1	0	0	0	0	0	0
12	2	0	0	0	0	0	0	0	0	0	0	0	16	0	1	0	0	0	0	0	0
24	7	1	0	1	0	0	1	1	0	0	1	1	7	0	0	0	0	1	0	1	0
25	5	0	1	1	0	0	1	1	0	0	1	1	36	1	0	0	0	1	0	1	1
26	7	1	0	1	0	0	1	1	0	0	1	1	42	0	0	0	0	1	0	0	0
28	7	1	0	0	0	0	1	1	0	0	1	1	39	0	0	0	1	0	0	0	1
33	6	0	0	0	0	0	1	0	0	0	1	1	22	0	0	0	1	0	0	1	1
34	6	1	0	0	0	0	0	0	1	0	1	1	27	0	0	0	1	0	0	1	1
39	7	1	0	0	0	0	1	1	0	0	1	1	34	0	0	0	1	0	0	0	1
40	5	1	0	0	0	0	0	1	0	0	1	1	35	0	0	0	1	0	0	0	1
41	7	0	0	0	0	0	1	1	1	1	1	1	33	0	0	1	0	0	0	0	1
44	6	0	0	1	0	0	1	1	0	0	1	1	19	0	0	0	1	0	0	1	0
46	7	0	0	1	0	0	1	0	0	0	1	1	41	0	0	0	1	0	0	0	1
47	7	0	0	1	0	0	0	1	0	1	1	1	5	0	0	0	1	0	0	1	1
48	8	0	0	0	0	0	1	1	0	1	1	1	12	0	0	0	1	0	0	0	1
49	6	1	0	1	0	0	1	0	0	0	1	1	45	0	0	0	1	0	0	1	1
51	6	1	0	0	0	0	1	0	0	0	1	1	23	0	0	1	0	0	1	1	1
54	7	1	0	1	0	0	1	1	0	0	1	1	25	0	0	0	1	0	1	0	1
56	6	1	0	1	0	0	1	1	1	0	1	1	43	0	0	1	0	0	0	1	1
64	4	1	0	0	0	0	1	1	0	0	1	1	29	0	0	0	1	0	0	1	1
66	6	1	1	0	0	0	1	1	0	0	1	1	12	0	0	0	1	0	0	0	1
67	6	1	0	1	0	1	1	1	0	1	1	1	42	1	0	0	0	1	1	1	1
69	7	1	0	1	0	0	1	1	0	0	1	1	23	0	0	0	1	0	1	1	1
101	5	1	0	0	0	0	0	0	1	0	1	1	47	0	0	1	0	0	0	1	1
102	8	1	0	0	0	0	1	1	0	0	1	1	60	0	0	0	1	0	1	1	1
103	5	1	0	1	0	0	0	1	0	0	1	1	44	1	0	0	0	1	1	1	1
104	6	1	0	0	0	0	0	1	0	0	1	1	39	1	0	0	0	1	1	1	1
105	8	1	0	1	0	0	0	0	0	0	1	1	24	0	0	0	1	0	0	1	1
106	8	1	0	1	0	0	0	1	0	0	1	1	49	0	0	0	1	0	0	1	1
107	7	1	1	1	0	0	0	1	0	0	1	1	2	0	0	0	1	0	1	1	1
108	7	1	1	1	0	0	0	1	0	0	1	1	65	0	0	0	1	0	0	1	1
109	8	0	0	1	0	0	1	1	0	0	1	1	35	0	0	0	1	0	0	1	1
110	2	1	0	0	0	0	1	1	0	0	1	1	34	0	0	0	1	0	0	1	1
111	6	1	0	1	0	0	1	0	0	0	1	1	41	1	0	0	0	1	1	1	1
112	6	1	1	0	0	0	1	1	0	0	1	1	19	1	0	0	0	1	1	1	1
113	8	0	0	1	0	0	1	0	0	0	1	0	64	0	0	0	1	0	0	1	1
114	5	1	0	0	0	0	1	1	0	0	1	0	62	0	0	0	1	0	0	1	0
115	5	1	0	0	0	0	0	0	0	0	1	0	60	0	0	0	1	0	0	1	1
116	5	1	0	0	0	0	0	0	0	0	1	0	65	0	0	0	1	0	0	1	1
117	8	1	0	0	0	0	0	1	0	0	1	0	18	0	0	0	1	0	1	1	1
118	7	1	1	1	0	0	0	0	0	1	1	0	63	0	0	1	0	0	0	1	0
119	7	1	0	1	0	0	1	0	0	0	1	0	8	0	0	0	1	0	0	1	1
120	7	1	1	1	0	0	0	1	0	0	1	0	4	0	0	0	1	0	0	1	0
121	6	1	0	0	0	0	0	0	0	0	1	0	9	0	0	0	1	0	0	1	1
122	6	1	0	0	0	0	1	1	0	0	1	0	59	0	0	0	1	0	1	1	1
123	3	1	0	0	0	0	0	0	0	0	1	0	56	0	0	0	1	0	0	1	1
124	8	1	1	1	1	1	1	0	0	0	1	0	12	0	0	0	1	0	1	1	1
200	8	1	0	1	1	1	0	1	0	0	1	1	41	0	0	1	0	0	0	0	1
201	8	1	1	1	1	0	0	1	0	0	1	1	38	0	0	0	1	0	0	1	1
202	5	1	1	1	1	1	0	0	1	0	1	1	39	0	0	1	0	0	0	1	1
203	3	1	0	1	1	0	1	0	0	0	1	1	35	0	0	1	0	0	0	1	1
204	8	1	1	1	1	0	1	1	0	0	1	1	37	0	0	0	1	0	0	1	1
205	9	1	1	1	1	0	0	0	0	0	0	0	43	0	1	0	0	0	0	0	0
206	5	1	0	1	1	0	0	0	0	0	0	0	23	0	1	0	0	0	0	0	0
207	8	0	1	1	1	0	0	0	0	0	0	0	32	0	1	0	0	0	0	0	0
208	8	1	0	1	1	1	1	0	0	0	1	1	35	0	1	0	0	0	0	1	1
209	6	1	0	0	1	0	1	0	0	0	1	1	34	0	0	0	1	0	0	0	1
210	7	0	0	1	1	0	1	1	0	0	1	0	7	0	0	1	0	0	0	0	1
211	7	1	0	1	1	0	0	0	0	0	1	0	34	0	1	0	0	0	0	0	0
212	8	0	0	1	1	0	1	1	0	0	1	0	32	0	0	1	0	0	0	0	1
213	6	1	1	1	1	0	0	1	0	0	1	1	35	0	0	0	1	0	0	0	0
214	6	1	0	1	1	0	0	1	0	0	0	0	7	0	0	1	0	0	0	0	0
215	8	1	0	1	1	1	1	0	0	0	0	0	5	0	0	0	0	1	0	0	0
216	8	1	0	1	1	0	1	0	0	0	0	0	4	0	0	0	0	1	0	0	0
500	5	0	0	1	1	0	1	1	0	0	1	1	26	0	0	0	0	1	1	1	1
501	6	1	0	0	0	0	1	1	0	0	1	1	54	0	0	0	0	1	0	1	1
502	6	1	0	0	0	0	1	1	0	0	1	1	55	0	0	0	0	1	0	1	1
503	5	0	1	1	1	0	0	1	1	0	1	1	30	0	0	1	0	0	0	0	1
504	4	1	0	1	1	0	0	1	1	1	1	1	22	0	0	0	1	0	1	0	1
505	4	1	0	1	1	0	0	1	0	0	1	1	27	0	0	0	0	1	1	0	1
924	7	1	1	1	0	0	1	1	0	0	1	0	14	0	0	0	1	0	0	1	1
956	6	1	0	0	0	0	1	1	0	0	1	1	40	0	0	0	1	0	1	1	1
967	7	1	0	1	0	0	1	1	0	0	1	0	25	0	0	0	1	0	0	1	1
1002	6	1	0	1	0	0	1	1	0	0	1	1	52	1	0	0	0	1	0	1	1
1003	6	1	0	1	0	0	1	1	0	1	1	1	47	1	0	0	0	1	0	0	1
1005	6	1	0	0	0	0	1	1	1	0	0	1	44	0	0	0	0	1	0	0	1
1006	5	1	0	1	0	0	1	1	0	0	1	1	49	0	0	0	0	1	0	0	1
1007	7	1	1	0	0	0	1	1	0	0	1	1	53	0	0	0	0	1	0	1	1
1008	5	0	0	1	0	0	1	1	0	0	1	1	40	1	0	0	0	1	0	1	1
1010	7	1	0	1	0	0	0	1	0	0	0	1	14	0	0	0	0	1	0	1	0
1011	6	1	0	1	0	0	0	1	0	0	0	1	41	0	0	0	0	1	0	0	0
1015	6	1	0	0	0	0	1	1	0	0	0	1	42	1	0	0	1	0	0	0	0
1017	6	1	0	0	0	0	0	1	0	0	1	1	47	0	0	0	1	0	0	1	1
1018	5	1	0	1	0	0	0	1	0	0	0	1	10	0	0	0	0	1	0	0	0
1019	7	0	0	0	0	0	0	1	0	0	1	1	44	0	0	0	1	0	0	0	0
2000	7	0	0	1	0	0	1	1	0	0	1	0	51	0	0	1	0	0	0	1	1
2001	7	1	0	0	0	0	1	1	0	1	0	0	5	1	0	0	1	0	0	1	1
2003	4	1	0	0	0	0	1	0	0	0	0	0	7	0	0	1	0	0	0	1	1
2004	6	1	0	0	0	0	1	1	0	0	0	0	44	0	0	0	0	1	0	1	1
2005	5	1	0	1	0	1	1	1	0	0	0	0	48	0	0	1	0	0	0	1	1
2006	6	1	1	1	0	0	1	0	0	0	0	0	57	1	0	1	0	0	0	1	1
2007	5	0	0	0	0	0	0	0	0	0	1	0	46	0	0	1	0	0	0	0	0
2008	9	0	1	1	0	0	1	0	0	0	1	0	2	0	0	0	0	1	0	0	0
2009	7	0	0	1	0	0	1	0	0	0	0	0	3	0	0	1	0	0	0	1	1
2010	9	1	1	1	0	0	1	0	0	0	1	0	23	0	0	0	1	0	0	1	1
2011	5	0	0	0	0	0	1	0	0	0	1	0	58	0	0	1	0	0	0	0	1
2012	9	0	0	1	0	0	1	0	0	1	1	0	58	0	0	1	0	0	0	0	0
2013	9	1	0	0	0	0	1	1	0	0	0	0	19	0	0	1	0	0	0	1	1
2014	7	0	0	1	0	0	1	0	0	0	0	0	59	0	0	1	0	0	0	1	1
2015	6	1	0	1	0	0	1	0	0	0	1	0	11	0	0	0	1	0	0	1	1
2016	4	0	0	1	0	0	1	1	0	0	0	0	43	0	0	0	0	1	0	1	1
2017	6	0	0	1	0	0	1	0	0	0	1	0	36	0	0	0	0	1	0	1	1
2018	6	1	0	1	0	0	1	1	0	0	0	0	68	0	0	1	0	0	1	1	1
2019	7	1	0	1	0	0	1	1	0	0	1	0	17	0	0	0	0	1	0	1	1
2020	6	0	0	0	0	0	1	1	0	0	1	0	44	0	0	0	1	0	0	1	0
2021	6	1	0	0	0	0	1	1	0	0	0	0	27	0	0	0	0	1	0	1	1
2022	6	1	0	1	0	0	1	1	0	0	1	0	8	0	0	0	1	0	1	1	1
2023	5	1	0	0	0	0	1	0	0	0	0	0	54	0	0	1	0	0	0	1	1
2024	5	1	0	0	0	0	0	0	0	0	1	0	55	0	0	1	0	0	0	1	1
2025	7	0	0	1	0	1	0	0	0	0	0	0	15	0	0	1	0	0	0	0	0
2026	7	0	0	1	0	0	1	0	0	0	0	0	34	1	0	1	0	0	1	1	1
2027	6	1	0	1	0	0	1	0	0	0	1	0	58	0	0	1	0	0	0	1	1
2028	6	1	0	1	0	0	0	1	1	0	0	0	41	0	0	1	0	0	0	0	1
2029	6	1	0	1	0	0	0	1	0	0	1	0	43	0	0	1	0	0	0	0	0
2030	6	1	0	1	0	0	1	0	0	0	0	0	7	0	0	1	0	0	0	1	1
2031	7	1	0	0	0	0	0	0	0	0	1	0	7	0	0	0	1	0	0	1	1
2032	6	1	0	0	0	0	1	1	0	0	1	0	5	0	0	0	1	0	0	1	1
2033	7	1	0	1	1	0	1	0	0	0	1	0	2	0	0	0	1	0	0	1	1
2034	5	1	0	1	0	1	0	0	0	0	1	0	11	0	0	0	1	0	0	1	1
2035	7	1	1	1	0	0	1	0	0	0	0	0	8	0	0	0	0	1	0	0	0
2036	6	1	0	0	0	0	1	1	0	1	0	0	55	0	0	1	0	0	0	1	1
2037	5	1	0	0	0	0	1	0	0	0	0	0	26	0	0	0	1	0	0	1	1
2038	7	1	1	1	0	1	1	1	0	0	1	0	70	1	0	0	1	0	1	1	1
2039	6	1	1	1	0	0	1	0	0	0	0	0	3	0	0	0	0	1	0	0	0
2041	4	0	0	1	1	0	0	0	0	0	1	1	62	0	0	0	1	0	1	0	0
2042	6	1	0	0	0	0	0	0	0	0	0	1	56	0	1	0	0	0	0	0	0
2043	6	0	0	0	0	0	1	1	0	0	1	1	64	0	1	0	0	0	0	1	1
2044	7	1	0	0	1	0	0	1	1	1	0	1	72	0	1	0	0	0	1	0	0
2045	6	1	0	1	1	0	1	0	0	0	0	1	40	0	1	0	0	0	1	0	0
2046	4	1	0	1	1	0	1	0	0	1	0	0	45	0	1	0	0	0	1	0	0
2047	6	1	1	1	1	0	1	0	0	0	0	0	64	0	1	0	0	0	1	1	1
