# Supplementary material for: Reduced mortality in COVID-19 patients treated with colchicine: Results from a retrospective, observational study
Source: PLoS One. 2021 Mar 24;16(3):e0248276. doi: 10.1371/journal.pone.0248276 (PMC7990208; doi:10.1371/journal.pone.0248276)
Supplement: S1 File — (TXT) [file pone.0248276.s003.txt]

*------------------------------------------------------------------------------
*  STATA CODE FOR THE IPTW SURVIVAL ANALYSIS
*------------------------------------------------------------------------------
* Author:   U. Maggiore 
* Date:     July 30th, 2020
* Packahge: Stata release 16 

*-------------------------------------------------------------------------------
*Start analyses with inverse probability of treatment propensity-score weighting 
*-------------------------------------------------------------------------------
*----------------------------------------------------+

* Start Calculating IPTW andChecking IPTW Assumptions
*----------------------------------------------------+

use COLCHICINE_DATASET, clear

#delimit ;
global ps_ivar  "c.age i.SEX 
	i.grp_severity1 i.grp_severity2 i.grp_severity3 i.grp_severity4 
	i.hist_ckd  i.hist_diabetes i.hist_cancer i.hist_hypertension 
	i.hist_dyspnea i.hist_cough i.hist_arhtrmyalg i.hist_diarrhea 
	i.hist_antibiotics_done i.antiviral i.hydroxyxhloroquine 
	i.steroids i.toci_yes";
#delimit cr

#delimit ;
global ps_nivar  "age SEX 
	grp_severity1 grp_severity2 grp_severity3 grp_severity4 
	hist_ckd  hist_diabetes hist_cancer hist_hypertension 
	hist_dyspnea hist_cough hist_arhtrmyalg hist_diarrhea 
	hist_antibiotics_done antiviral hydroxyxhloroquine 
	steroids toci_yes";
#delimit cr

logit colch_tp $ps_ivar 

* calculate stabilized inverse probability of treatment weights 
* (Austin Stat Med 2016; 35: 5642)

predict pr1, pr
gen pr0 = 1 - pr1
qui summ pr1, meanonly
local mpr1 = r(mean)
qui summ pr0, meanonly
local mpr0 = r(mean)
gen stab_ipw = .
replace stab_ipw = `mpr1' * 1/pr1 if colch_tp ==1
replace stab_ipw = `mpr0' * 1/pr0 if colch_tp ==0
drop if missing(stab_ipw)

// check common support
summ stab_ipw if colch_tp == 0
tw kdensity stab_ipw if colch_tp == 0, lcolor(black) lpattern(solid) || ///
   kdensity stab_ipw if colch_tp == 1, lcolor(maroon) lpattern(dash) || ///
   , ///
   ytitle("Density") ylabel(, angle(horizontal) format(%3.1f)) ///
   xlabel(, forma(%3.1f)) ///
   xtitle("Stabilized inverse probability of treatment weights") ///
   legend(pos(2) ring(0) rows(2) order(1 "Control" 2 "Colchicine")) ///
   scheme(s1mono)
   
   
/// Start computation of Standardized differences
teffects ipw  (death) (colch_tp $ps_ivar, logit)
tebalance summarize


foreach var of varlist ///
	$ps_nivar  {
		di _newline(3) _col(8) in gr "--------------------> Standardized difference of var: `var'"
		qui summ `var' [aw = stab_ipw] if colch_tp == 0
		local m0 = r(mean)
		local v0 = r(Var)
		qui summ `var' [aw = stab_ipw] if colch_tp == 1
		local m1 = r(mean)
		local v1 = r(Var)
		local std = (`m0' - `m1') / sqrt((`v0' + `v1')/2)
		di _col(8) in ye %3.1f `std' * 100 " %" 
		 }
		 
/// End computation of standardized differences

*-----------------------------+
* End Check IPTW Assumptions
*-----------------------------+

*---------------------------------------------------------------+
* Start Survival Analysis (21-day mortality)
*---------------------------------------------------------------+

stset FOLLOW_DATE [pw = stab_ipw], id(id) origin(admission_date) fail(death == 1) ///
 exit(time admission_date + 21)
stcox colch_tp , cluster(id)
qui test _b[colch_tp] = 0
local pval  = r(p) 
local spval = string(`pval', "%4.3f")

/// make the plot

#delimit ;
global kmstuff  "risktable(, title("N at risk", size(*.7))) 
	  risktable(, color("black") group(#1) size(*.7)) 
	  risktable(, color("maroon")  group(#2) size(*.7))  
	  risktable(, rowtitle("Colchicine: No ") group(#1) size(*.7)) 
	  risktable(, rowtitle("Colchicine: Yes") group(#2) size(*.7))
      plot1opts(lcolor("black") lwidth(*1.0) lpattern(solid)) 
	  plot2opts(lcolor("maroon")  lwidth(*1.0) lpattern(dash))  
	  legend(cols(1) position(11) rows(3) ring(0) size(*.7)
	  lstyle(none) 
	  order(1 "Colchicine: No" 2 
	  "Colchicine: Yes"))   
	  ysc(range(.75 1)) 
	  ylab(.25 "25" .5 "50" .75 "75" 1 "100", 
	  angle(horizontal) labsize(*.7) grid ) 
	  xsc(titlegap(5)) xlab(0(1)21, format(%3.0f) labsize(*.7))";
#delimit cr


sts graph, by(colch_tp)  failure ///
 $kmstuff  risktable(, format(%3.0f)) ///
	xtitle("Days") ///
	ytitle("Cumulative Mortality (%)") scheme(s1mono) ///
	title("Time to Death (Propensity Score Analysis)", size(*0.8) ///
	box bexpand bmargin(0 0 0 0)) ///
	text(.7 17 "P value = `spval'")
graph export colch_propensity_score_iptw_death_only.png, replace


*-------------------------------------------------------------------+
* End Survival Analysis (21-day mortality)
*-------------------------------------------------------------------+
